# Supplementary material for: Revisiting the Plasmodium sporozoite inoculum and elucidating the efficiency with which malaria parasites progress through the mosquito
Source: Nat Commun. 2024 Jan 25;15:748. doi: 10.1038/s41467-024-44962-4 (PMC10811227; doi:10.1038/s41467-024-44962-4)
Supplement: Supplementary file 4 — Source data [file 41467_2024_44962_MOESM4_ESM.xlsx]

## Sheet: Figure 1
Salivary gland sporozoite	Sporozoite Inoculum	Post infection days
55	54	d14
63	18	d16
58	0	d15
228	151	d15
80	0	d16
108	11	d15
107	0	d16
350	0	d18
384	0	d15
499	0	d15
1944	1129	d16
2034	1193	d16
889	0	d15
4088	2923	d16
1239	0	d19
1871	17	d16
1945	27	d15
3118	1120	d16
2388	337	d15
3796	1443	d16
2587	0	d20
5150	2530	d16
6630	3924	d16
3025	308	d16
2759	11	d19
2998	0	d16
3390	0	d15
4572	149	d19
4997	17	d16
5066	71	d18
5030	0	d16
5594	118	d16
6704	36	d18
6955	282	d16
7037	151	d15
7799	310	d16
7973	245	d15
9250	747	d16
9816	1308	d16
9212	357	d16
10609	873	d16
10969	958	d16
10950	628	d19
11401	725	d19
12268	235	d15
12976	579	d19
12518	107	d16
12741	224	d20
13126	584	d16
14353	480	d15
15245	905	d15
15249	786	d16
18559	3770	d16
16350	660	d19
21236	2854	d19
21438	2431	d16
22848	2548	d16
20759	359	d16
21290	371	d16
21151	174	d16
24782	3222	d16
22423	610	d16
24530	1969	d15
23916	991	d16
24690	1078	d19
27286	3383	d20
24662	343	d16
24432	0	d16
26263	1346	d19
26233	443	d16
27514	80	d16
28462	433	d16
29847	929	d16
30658	1722	d20
30746	1609	d16
31386	2249	d16
31518	1326	d19
32428	2059	d15
36001	5602	d16
43848	11490	d16
35819	3083	d16
34724	1584	d14
35926	1620	d16
35694	947	d16
38170	2750	d19
37976	2041	d16
39632	3620	d14
39335	353	d16
41153	1692	d14
40136	315	d19
41056	917	d16
42761	2096	d15
44507	990	d20
46178	1847	d14
53063	3361	d19
55886	1809	d16
58437	4317	d15
60405	3254	d16
60547	2705	d14
65776	6283	d16
66771	4474	d19
70373	1688	d16
71510	1064	d20
76873	6005	d20
89403	17007	d16
74944	251	d16
80173	3750	d15
78371	1454	d19
85122	7369	d16
83801	964	d15
96362	10781	d16
88972	1620	d15
89613	516	d20
94208	1264	d16
96808	1378	d15
98306	31	d16
104825	752	d16
118997	3523	d15
121783	1657	d16
144378	0	d16
150165	1414	d20
158910	7554	d15
192530	3068	d16
206664	5898	d19
235688	10582	d16
632637	9584	d16

## Sheet: Figure 2
day14-15	Ruptured oocyst	Salivary gland sporozoites		day19-20	Ruptured oocyst	Salivary gland sporozoites
	1	0			1	3172
	1	4728			1	3560
	1	0			1	3805
	1	869			1	0
	1	0			1	672
	1	2464			1	4529
	1	1677			1	1140
	1	7778			1	2144
	1	252			1	82
	1	2003			1	7763
	1	2840			1	8616
	1	10888			1	9843
	1	7528			1	9611
	1	7863			2	2481
	1	4784			2	7960
	1	586			2	5017
	1	8215			2	18154
	1	11031			2	8045
	2	12242			2	10154
	2	3086			2	15048
	2	6232			2	44
	2	13922			2	10763
	2	17774			2	2058
	2	9066			2	2395
	2	6932			2	2545
	2	6006			2	10773
	2	7838			2	13615
	2	16088			2	4536
	2	15322			2	39
	2	8552			2	14963
	2	7913			3	13394
	2	9504			3	10993
	2	18957			3	11547
	2	17011			3	8328
	3	17672			3	16201
	3	11895			3	13545
	3	10247			3	21927
	3	12595			3	13803
	3	2219			3	5717
	3	13186			3	17162
	3	6097			3	20477
	3	25373			3	31377
	3	34626			3	10220
	3	14473			3	10001
	3	16006			3	13945
	3	8561			3	221
	3	6921			3	11187
	3	13965			3	23524
	3	11643			3	21831
	3	19719			3	17710
	3	30399			3	31090
	4	28904			4	8825
	4	34395			4	20511
	4	25269			4	13249
	4	16580			4	11286
	4	12403			4	11690
	4	21383			4	16937
	4	23696			4	8769
	4	11183			4	34687
	4	19600			4	19327
	4	24879			4	16981
	4	10253			4	26612
	4	4984			4	19156
	4	11457			4	12349
	4	13984			4	27634
	4	15604			4	17022
	4	18297			4	6294
	4	22249			4	19237
	4	17721			4	24161
	4	17830			4	14234
	4	13669			4	11476
	4	24128			4	6749
	4	33459			4	39707
	4	29396			5	19094
	5	27765			5	25715
	5	32102			5	15795
	5	26358			5	22923
	5	22153			5	38065
	5	36661			5	15048
	5	35922			5	21630
	5	16458			5	24169
	5	11935			5	18606
	5	17362			5	21452
	5	38921			5	25411
	5	12019			5	16543
	5	22838			5	29726
	5	5017			5	22133
	5	19804			5	49672
	5	19787			5	17500
	5	20242			6	21889
	5	23137			6	16479
	5	46921			6	28563
	6	45010			6	27635
	6	11277			6	16300
	6	41463			6	14661
	6	20034			6	18812
	6	41418			6	41094
	6	21427			6	22740
	6	23971			6	6471
	7	17624			6	22069
	7	45228			6	13938
	7	45189			6	20782
	7	45248			6	27999
	7	17076			6	26439
	7	39461			7	20041
	7	23450			7	1017
	7	24874			7	29366
	7	23048			7	29179
	7	53217			7	12808
	8	30773			7	27783
	8	62508			7	53523
	8	27087			8	22426
	8	61104			8	30849
	8	80183			8	37894
	8	68935			8	27779
	8	30357			8	30352
	9	64103			8	22627
	9	59283			8	34847
	9	41256			8	38767
	9	49132			8	61745
	9	35158			9	30061
	9	33448			9	53288
	9	53541			9	38450
	9	66031			9	27519
	9	41880			9	45390
	10	43449			9	14268
	10	29971			9	11798
	10	76037			9	46560
	10	78369			9	31486
	11	61911			9	22638
	11	104080			9	27100
	11	54502			10	49709
	12	30610			10	38943
	12	117425			10	28523
	14	47845			10	23441
	14	52770			10	63086
	15	58496			10	49667
	19	119408			10	61983
	24	148511			11	34055
	30	132607			11	21659
					11	45392
					11	37331
					11	69487
					12	23477
					12	31707
					13	50700
					13	24310
					16	44475
					18	24245
					18	32779
					24	57614

## Sheet: Figure 3
Diameter of oocysts (µm) 7 days post infection	Diameter of oocysts (µm) 9 days post infection	Diameter of oocysts (µm) 11 days post infection	Diameter of oocysts (µm) 12 days post infection		Oocyst diameter (µm)	Sporozoites per Oocyst
28.9	45.8	40.7	64.3		65.9	13800
32.5	42.9	38.3	36.4		60.1	13467
33.2	33.2	39.9	48.8		59.7	13966
31.5	47.7	41	55		56.3	11731
31.9	39.9	31.8	37.4		55.5	13331
28.3	55.5	48.5	52.6		55.2	14520
26.9	49.8	48.2	60.1		54.7	9797
28	46.8	45.9	51.3		54.4	9907
31.2	52	44.3	60.6		52.6	8365
27	50.7	36.7	43.6		52.5	12578
22.3	26.7	41.9	58.6		52.3	14366
25.7	52.7	59.7	56.9		52.2	9519
28.3	47.8	55.9	60.5		51.1	13838
33.5	46.5	59.5	58.2		51	9446
29.9	45.8	45.2	49.1		51	12238
33.2	49.1	47.4	52.7		49.6	13340
28.3	59.5	58.9	56.9		46.4	13939
31.5	43.6	52.7	61.1		45.3	5664
23.5	41.3	53.6	53		44.8	7932
29.3	46.7	60.3	47.5		43.8	7790
35.7	53.6	53.7	55.5		39.4	3138
23.1	52	35.7	54.9		36.3	2513
32.8	46.2	53.3	59.9		35.7	4637
35.7	32.6	33.8	57.2		34.9	2489
33.8	33.8	58.9	53.6		33.3	4107
30.6	39.1	49.4	43.2		32.9	3276
31.9	45.9	50.7	68.9
22.5	42.5	51.3	36.7
19.8	52.3	54.5	43.2
22.1	25.7	46.2	41.7
18.7	43.2	48.1	57.6
19.8	49.3	49.7	49.8
24.6	39.1	48.8	57.5
24.4	45.8	48.5	52
17.6	28.9	59.5	54.2
24.4	45.5	52.4	52.7
21.8	49.7	60.3	51
24.4	28.7	50.7	35.4
23.4	20.5	44.9	42
31.5	34.5	53.6	42.8
28.7	35.7	53.3	49.4
29.3	37.1	49.7	59.5
24.7	37.7	53	65
24.1	40.6	53.9	54.6
26.1	37.7	60.5	36.4
27	39.4	56.5	67.6
25.3	32.5	49.3	64.8
23.1	45.2	54.9
25.4	56.5	57.5
25.4		56.3
21.5		53
23.8		39.4
26.6		38.7
33.2		60.1
16.6		56
		39.1
		62
		39
		62.4
		54.9
		44.5
		51.4
		49.3
		55.5
		51.3
		56.9
		58.5
		52.2
		52.7
		39.9
		52.4
		40.3
		54.6
		57.2
		61.4
		55.3
		59.8
		49.7
		51.7
		65.3
		66.2
		64.6
		53.3
		62.4
		45.5

## Sheet: Figure 4
Salivary gland sporozoite load	Sporozoite inoculum
64	0
68	0
106	0
142	16
115	0
116	0
140	0
215	31
185	0
256	0
263	0
304	13
343	0
413	0
554	0
849	136
611	0
712	0
768	0
874	25
853	0
910	0
934	0
953	0
1047	0
1104	0
1199	0
1285	8
1387	0
1419	0
1650	112
1864	218
1672	112
1761	0
2114	0
2379	0
2647	14
2710	0
2835	8
3250	0
3391	0
3648	21
4238	96
4337	97
4955	362
4275	0
4839	0
5206	0
5609	34
6411	315
6837	14
9412	59
9699	0
10137	0
11472	72
11811	0
12226	134
12087	0
13863	868
12344	0
14907	128
15793	164
18531	418
20996	693
21938	406
22816	487
27272	1899
23982	110
24290	223
27741	869
26308	0
27457	187
28066	0
31104	1518
30630	17
34990	21
40419	724
47933	492
50199	664
62739	329
63401	218
66680	159
69378	365
68999	0
83343	559
86112	57
88045	175
113795	160
118321	153
125105	283
148766	285
173711	501
187976	2857
370278	547

## Sheet: Figure 5
Ruptured oocyst	Salivary gland sporozoites
1	422
1	358
1	339
1	312
1	311
1	257
1	246
1	134
1	126
1	74
1	74
1	56
1	0
1	0
2	485
2	418
2	169
2	169
2	167
2	110
2	58
2	53
3	849
3	777
3	584
3	495
3	371
3	324
3	124
3	105
3	0
3	0
4	1536
4	243
4	192
4	180
4	176
4	79
5	7764
5	3422
5	613
5	212
5	137
5	0
6	2364
6	1850
6	1527
6	1080
6	744
6	400
6	310
6	249
6	204
6	158
7	1659
7	653
7	530
7	422
8	1422
8	557
8	552
8	341
9	8513
9	8530
9	5398
9	3788
9	2450
9	1479
9	1351
9	1292
10	3123
10	2837
10	2547
10	2386
10	1392
10	1301
10	1100
10	1049
10	973
10	792
10	513
10	362
10	306
11	5869
11	1055
12	3333
12	2600
12	2394
12	1062
12	1027
12	1012
12	224
13	1437
13	1129
13	571
13	227
14	12057
14	5289
14	65
15	8561
15	5009
15	4534
15	1685
15	1482
16	10669
16	2849
17	5777
18	7217
18	2162
18	1345
19	13077
19	12109
19	5407
19	3841
19	3292
19	1436
20	14692
20	7359
20	4037
20	3051
21	16038
23	30521
23	19500
24	3232
24	2257
25	12581
25	11200
25	3534
26	42770
26	54289
26	13954
26	10671
26	3429
27	15490
28	52466
28	21411
30	3549
32	3299
33	32673
33	30810
34	23596
34	2326
35	15545
36	21170
37	36956
39	50532
40	66967
40	48231
41	33829
42	36596
47	76247
48	6659
51	80233
54	8994
56	15402
58	94714
59	87247
60	23550

## Sheet: Figure 6
Diameter of oocysts (µm) 5 days post infection	Diameter of oocysts (µm) 7 days post infection	Diameter of oocysts (µm) 8 days post infection	Diameter of oocysts (µm) 9 days post infection		Diameter (µm)	Sporozoites per oocyst		P. falciparum Sporozoite length (µm)	P. yoelii Sporozoite length (µm)
35.1	52.4	54.7	48.4		78.4	9515		9.706	15.842
33.2	54.3	33.4	52.4		72	9410		8.3	14.495
41	57.5	53.3	53.6		68.6	9282		8.469	14.425
41.3	42	45.2	40		62.5	9235		9.359	15.185
41.9	52.7	48.4	48.4		61.6	9538		7.572	15.186
26.6	35.5	47.8	28.7		60.3	5068		8.802	15.112
23.4	57.5	59.9	32.2		59.7	12674		8.221	13.884
35.7	61	38	44.3		57.4	6397		10.3	14.186
44.5	47.1	54.3	43.3		56.3	4792		8.045	16.51
46.5	46.2	57.2	55.3		55.7	7257		8.045	13.92
43.5	65.7	49.1	55.6		55.2	7026		8.846	13.063
42.6	54	55.5	50.4		54.6	8254		7.407	12.181
46.7	63.4	48.8	41.6		53.1	7848		8.591	15.113
34.5	45.9	53	49		53	6662		10.591	15.592
30.9	49.8	58.2	45.8		51	11726		9.511	15.096
40.3	61.1	41.2	53.3		50.8	4911		8.272	16.265
38	40.6	39.1	50.8		50.6	3916		8.5	11.783
40.3	45.5	58.6	51		48.3	5733		8.487	13.126
34.5	55.3	53.9	49.8		47.7	6600		10.897	14.143
28.3	54.6	55.2	47.1		44.8	5110		8.048	11.852
27.4	46.7	58.5	50.7		43.7	5832		9.823	14.361
	49	50	57.9		43.2	4742		7.31	8.915
	51.7	48.2	52.7		42.9	6514		6.612	11.67
	58.2	42	60.8		42.7	2686		8.801	12.359
	42.8	46.1	54.1		41.1	5492		8.06	12.335
	49.7	49	54.7		40	7911		7.839	11.497
	59.7	39	60.4		39.4	3322		8.178	12.938
	47.8	41.3	59.2		39.2	4563		9.827	14.817
	58.1	63.4	52.7		38.7	7418		8.988	17.367
	48.5	50.4	60.5		38.4	6799		8.295	16.798
	52.3	28.6	51.7		36.3	4964		10.883	11.914
	42	52.4	52		34.4	3121		9.697	13.644
	54	61.4	42.2		31.2	2905		6.828	13.068
	53.6	50.7	56.6					10.175	13.509
	47.8	50.4	42.2					9.185	13.025
	31.2	51	45.5					7.824	14.539
	43.3	48.2	45.2					10.321	13.065
	33.8	43.2	51.6					7.36	13.107
	33.8	49.5	56.3					9.629	16.378
	57.6	45.5	50.1					9.378	13.33
	53.3	52	53.6					9.663	14.838
	59.2	51.4	51					9.603	12.748
	45.8	49.5	64.3					9.139	14.047
	59.2	36.1	62.1					9.991	15.123
	47.8	55.5	53.9					9.827	12.016
	53.9	51						10.101	13.594
	50.4	42.6						9.288	13.246
	32.2	48.8						8.988	13.932
	65.9	57.2						8.365	15.114
	44.2	50						9.367	13.037
	48.2	34.8
	29.9	53
	26.6	44.4
	52.7	36.8
	70.2	58.6
	46.2	44.3
	47.8	41.9
	40.9	36.7
	45.2	60.5
	49.1	47.1
	43.6	45.2
	60.1	54.9
	59.2	61.8
	56.9	32.2
	43.5	58.8
	47.1	58.8
	52	50
	46.2	63.1
	49.7	55.5
	58.8	41.3
	43.5	63
	45.5	43.6
	54.3	50.4
	61.5	50
	45.8	45.9
	47.1	44.3
	55	39.7
	41.9	44.5
	56.6	50.7
	50.4	44.2
	35.5	42.6
	36.1	36.7
	45.5	40.6
	39.7	61.8
	44.5	55.9
	40	52.7
	69.1	47.8
	35.1	38.4
	46.5	39.6
	37.4	44.9
	47.1	56.6
	42.5	53.3
	39.4	51.3
	46.7	52.7
	42.8	62
	41.6	40.7
	55.3	48.8
	38.3	52
	34.1	47.1
	45.2	49.1
	67.2	48.2
	44.5	49.8
	37.7	44.3
	47.5	57.2
	44.9	50.1
	48.8	39.4
		49
		43.9
		41.6
		42.2
		42.2
		55.9

## Sheet: Sup Fig1
P. falciparum	Gametocytemia 0.03%	Gametocytemia 0.3%	P. yoelii	Gametocytemia 0.2%	Gametocytemia 0.8%		Salivary gland sporozoite load	P. falciparum	P. yoelii
	0	22		9	34		10-1000	11	24
	0	29		6	22		1001-10000	29	29
	0	38		2	0		10001-100000	75	34
	1	39		0	12		>100000	10	7
	1	17		17	0
	1	33		7	56
	1	26		1	78
	3	46		8	18
	3	42		3	24
	5	50		19	40
	6	26		2	7
	9	59		3	5
	2	3		0	70
	1	11		2	0
	1	8		10	94
	0	48		7	56
	2	14		0	70
	0	26		14	108
	0	50		15	75
	3	8		11	2
	7	1		7	115
	9	40		0	98
	4	4		0	0
	3	8		0	83
	1	85		9	76
	11	35		0	93
		8		4	102
		0		6	105
		8		3	95
		22		0	0
		6		10	76
		15		12	87
		42
		5
		5
		9
		0
		3
		33

## Sheet: Sup Fig2
Salivary gland sporozoites LSUE primer	CT value									%CV
Sporozoite number	100000	50000	10000	1000	100	10	5	2.5		100000	50000	10000	1000	100	10	5	2.5
P. falciparum replicate 1	16.537	17.353	20.21	24.59	27.863	31.827	34.457	33.71		0.42	0.26	0.32	0.32	1.07	0.52	1.53	3.22
P. falciparum replicate 2	16.44	17.69	20.227	24.07	27.99	32.507	30.827	30.217		0.16	0.31	0.45	0.73	0.45	0.28	0.52	1.77
P. falciparum replicate 3	17.483	19.32	21.383	24.803	28.76	30.927	35.2	34.567		1.28	0.31	0.24	0.29	0.36	0.55	1.97	3.1
P. yoelii	17.67		21.18	24.95		32.28
Salivary gland sporozoites with Mouse ear LSUE primer	CT value									%CV
	100000	10000	1000	100	10	5	2.5			100000	10000	1000	100	10	5	2.5
P. falciparum replicate 1	21.367	25.303	28.723	32.897	34.583	38.93	38.59			0.41	0.5	0.42	0.69	0.27		3.74
P. falciparum replicate 2	20.493	24.44	28.707	32.2	34.337	38.795	37.783			0.51	0.29	0.79	0.87	0.75	1.91	4.64
P. falciparum replicate 3	20.56	24.63	28.54	32.037	35.95	35.59	34.813			0.35	0.46	0.3	1.22	0.28	1.73	1.87
P. yoelii	20.95	24.51	27.8	31.04	34.38
Salivary gland sporozoites 18s rRNA primer
Sporozoite number	500000	50000	5000	500	50	5				500000	50000	5000	500	50	5
P. falciparum replicate 1	20.197	22.55	26.255	30.103	32.531	35.866				1.96	0.59	0.59	1.2	1.02	2.72
P. falciparum replicate 2	20.148	22.451	25.981	29.661	32.595	35.785				1.31	0.75	0.4	1.42	0.68	3.11
P. falciparum replicate 3	20.518	23.156	26.755	30.257	32.939	37.236				1.44	0.15	1.03	1.26	1.15	4.3

## Sheet: SupFig4
Salivary gland sporozoite	Sporozoite Inoculum	Prob time (Sec)
55	54	821
63	18	519
58	0	683
228	151	509
80	0	455
108	11	143
107	0	329
350	0	485
384	0	417
499	0	406
1944	1129	535
2034	1193	262
889	0	419
4088	2923	567
1239	0	519
1871	17	329
1945	27	200
3118	1120	597
2388	337	295
3796	1443	570
2587	0	86
5150	2530	564
6630	3924	552
3025	308	223
2759	11	202
2998	0	355
3390	0	756
4572	149	735
4997	17	365
5066	71	549
5030	0	41
5594	118	393
6704	36	317
6955	282	333
7037	151	655
7799	310	322
7973	245	473
9250	747	139
9816	1308	455
9212	357	818
10609	873	372
10969	958	433
10950	628	162
11401	725	280
12268	235	598
12976	579	885
12518	107	316
12741	224	744
13126	584	405
14353	480	577
15245	905	541
15249	786	312
18559	3770	530
16350	660	472
21236	2854	697
21438	2431	498
22848	2548	566
20759	359	407
21290	371	486
21151	174	399
24782	3222	571
22423	610	378
24530	1969	379
23916	991	784
24690	1078	329
27286	3383	852
24662	343	398
24432	0	265
26263	1346	461
26233	443	284
27514	80	527
28462	433	305
29847	929	260
30658	1722	246
30746	1609	577
31386	2249	555
31518	1326	677
32428	2059	275
36001	5602	485
43848	11490	568
35819	3083	782
34724	1584	674
35926	1620	760
35694	947	440
38170	2750	835
37976	2041	575
39632	3620	848
39335	353	669
41153	1692	397
40136	315	863
41056	917	105
42761	2096	822
44507	990	586
46178	1847	586
53063	3361	447
55886	1809	893
58437	4317	308
60405	3254	258
60547	2705	664
65776	6283	423
66771	4474	296
70373	1688	860
71510	1064	181
76873	6005	441
89403	17007	538
74944	251	234
80173	3750	861
78371	1454	349
85122	7369	568
83801	964	447
96362	10781	568
88972	1620	740
89613	516	501
94208	1264	312
96808	1378	555
98306	31	7
104825	752	580
118997	3523	689
121783	1657	382
144378	0	382
150165	1414	495
158910	7554	618
192530	3068	132
206664	5898	423
235688	10582	610
632637	9584	572

## Sheet: SupFig5
14 days	15 days	17 days	20 days
100	90	100	100
89	85	100	100
100	86	100	91
100	100	100	100
83	50	100	100
100	67	100	93
100	85	100	100
100	100	100	100
50	100	100	100
56	100	100	100
100	100	100	100
67	100	100	100
	86	100	100
	100	100	100
	100	100	100
	100	100	100
	89	100	100
	100	100	100
	94	100	96
	94	100	100
	100	100	93
		91	100
		100	100
		80	88
		100	83
		100	95
		100	100
		83	100
		100	100
		100	100
		100	100
		100	100
		100	100
		86	100
		100	100
		100
